# Supplementary material for: Phosphorescent Sensor Based on Iridium(III) Complex with Aggregation-Induced Emission Activity for Facile Detection of Volatile Acids
Source: Molecules. 2024 Dec 22;29(24):6041. doi: 10.3390/molecules29246041 (PMC11677296; doi:10.3390/molecules29246041)
Supplement: Supplementary file 1 [file molecules-29-06041-s001.zip]

Archive with 1 entries (1 files):
- molecules-3353681-supplementary.pdf
